# Supplementary material for: Time trends in spine surgery in Italy: a nationwide, population-based study of 1,560,969 records of administrative health data from 2001 to 2019
Source: Acta Orthop. 2025 Mar 13;96:256–64. doi: 10.2340/17453674.2025.43188 (PMC11971841; doi:10.2340/17453674.2025.43188)
Supplement: Supplementary file 2 [file ActaO-96-43188-s2.xlsx]

## Sheet: Table S3
Supplementary Material Table S3. Case load in the period 2001-2019 by procedures classes and diagnostic categories and by year
Procedure class	Diagnostic category	2001	2002	2003	2004	2005	2006	2007	2008	2009	2010	2011	2012	2013	2014	2015	2016	2017	2018	2019	Total	Trend	p-value	significance (p<0.05)
0 - NON-fusion, NO Implant use	A - Tumor	3199	3501	3382	3631	3621	3728	3640	3549	3726	3841	4019	3785	3708	3720	3715	3724	3645	3769	3895	69798	increasing	0.0195312	*
0 - NON-fusion, NO Implant use	B - Infection	672	779	846	1049	988	1103	1209	1147	1272	1408	1469	1340	1270	1219	1306	1348	1602	1514	1717	23258	increasing	0.00195312	*
0 - NON-fusion, NO Implant use	C - Fracture-Trauma	1211	1248	1406	1784	1990	2078	2120	2426	1704	1313	1339	1259	1263	1158	1097	1044	1069	1000	969	27478	decreasing	0.0898438
0 - NON-fusion, NO Implant use	D - Inflammatory or metabolic disease	226	279	271	368	474	491	700	565	641	727	828	801	1092	1124	1336	1308	1238	1159	1182	14810	increasing	0.00195312	*
0 - NON-fusion, NO Implant use	E - Congenital spine conditions	253	266	293	290	255	241	247	227	231	211	218	166	201	178	160	144	167	155	140	4043	decreasing	0.00195312	*
0 - NON-fusion, NO Implant use	F - Deformity	138	250	301	295	367	323	276	454	521	484	669	519	120	114	109	113	130	135	115	5433	decreasing	0.0898438
0 - NON-fusion, NO Implant use	G - Spondylolysis-Spondylolisthesis	145	171	135	177	193	196	138	118	139	104	106	107	94	95	88	127	86	87	72	2378	decreasing	0.00195312	*
0 - NON-fusion, NO Implant use	H - Other degenerative conditions	6464	6919	6705	7174	7356	7661	8284	8656	8359	8361	7909	7975	7467	6715	6880	6497	5968	5586	5684	136620	decreasing	0.253906
0 - NON-fusion, NO Implant use	I - Spinal cord or root compression	36409	37560	39461	41573	42076	40130	39870	38590	37217	37530	36856	36715	35951	35833	36198	35355	35660	35162	35887	714033	decreasing	0.0195312	*
0 - NON-fusion, NO Implant use	J - Post-operative or iatrogenic conditions	737	860	1037	1580	1877	2133	2051	2056	1684	1643	1602	1599	1492	1568	1460	1390	1327	1280	1334	28710	decreasing	0.253906
0 - NON-fusion, NO Implant use	K - Other conditions	163	137	179	191	200	523	553	801	940	848	911	941	922	990	986	1067	1170	1122	1121	13765	increasing	0.00195312	*
0 - NON-fusion, NO Implant use	Total	49617	51970	54016	58112	59397	58607	59088	58589	56434	56470	55926	55207	53580	52714	53335	52117	52062	50969	52116	1040326	decreasing	0.0898438
Procedure class	Diagnostic category	2001	2002	2003	2004	2005	2006	2007	2008	2009	2010	2011	2012	2013	2014	2015	2016	2017	2018	2019	Total	Trend	p-value	significance (p<0.05)
1 - NON-fusion AND Implant use	A - Tumor	82	107	131	152	167	213	158	162	380	404	515	525	507	478	553	547	485	465	488	6519	increasing	0.00195312	*
1 - NON-fusion AND Implant use	B - Infection	26	21	20	21	18	25	22	31	8	29	16	28	27	18	14	26	25	35	39	449	increasing	0.253906
1 - NON-fusion AND Implant use	C - Fracture-Trauma	756	781	902	1249	1360	1675	1536	1741	4576	6208	6663	7139	7414	7329	8087	8331	8221	8742	9000	91710	increasing	0.00195312	*
1 - NON-fusion AND Implant use	D - Inflammatory or metabolic disease	10	3	5	5	10	8	10	4	8	13	15	11	12	14	6	14	17	12	24	201	increasing	0.0195312	*
1 - NON-fusion AND Implant use	E - Congenital spine conditions	23	18	23	29	24	35	34	17	31	40	41	34	32	55	68	39	26	27	35	631	increasing	0.0195312	*
1 - NON-fusion AND Implant use	F - Deformity	10	12	13	14	13	12	12	18	38	46	38	33	27	23	28	36	49	65	45	532	increasing	0.00195312	*
1 - NON-fusion AND Implant use	G - Spondylolysis-Spondylolisthesis	38	33	76	74	82	64	70	56	80	80	140	157	157	112	47	39	32	31	49	1417	decreasing	0.5
1 - NON-fusion AND Implant use	H - Other degenerative conditions	55	59	77	154	163	135	92	56	491	743	640	503	465	390	291	250	190	252	271	5277	increasing	0.0195312	*
1 - NON-fusion AND Implant use	I - Spinal cord or root compression	115	120	132	144	127	165	274	223	1831	2022	2107	1684	1453	1319	988	912	733	693	744	15786	increasing	0.0195312	*
1 - NON-fusion AND Implant use	J - Post-operative or iatrogenic conditions	32	75	63	98	103	148	134	137	121	135	137	119	106	106	117	85	96	115	92	2019	increasing	0.5
1 - NON-fusion AND Implant use	K - Other conditions	10	6	11	11	14	18	23	38	60	59	93	62	74	37	25	16	26	29	40	652	increasing	0.253906
1 - NON-fusion AND Implant use	Total	1157	1235	1453	1951	2081	2498	2365	2483	7624	9779	10405	10295	10274	9881	10224	10295	9900	10466	10827	125193	increasing	0.00195312	*
Procedure class	Diagnostic category	2001	2002	2003	2004	2005	2006	2007	2008	2009	2010	2011	2012	2013	2014	2015	2016	2017	2018	2019	Total	Trend	p-value	significance (p<0.05)
2 - Fusion AND Implant use	A - Tumor	296	318	346	359	389	445	467	519	537	595	556	560	601	580	638	636	596	671	673	9782	increasing	0.00195312	*
2 - Fusion AND Implant use	B - Infection	27	33	45	32	47	49	46	54	59	66	60	71	80	83	62	89	92	121	123	1239	increasing	0.00195312	*
2 - Fusion AND Implant use	C - Fracture-Trauma	1691	1808	2031	2296	2347	2595	2903	3181	3406	3349	3613	3546	3586	3572	3801	3964	4144	4245	4123	60201	increasing	0.00195312	*
2 - Fusion AND Implant use	D - Inflammatory or metabolic disease	31	21	27	27	32	23	41	31	29	46	34	74	93	102	120	121	120	144	120	1236	increasing	0.00195312	*
2 - Fusion AND Implant use	E - Congenital spine conditions	626	646	748	868	960	1180	1415	1455	1333	1512	1490	2011	2007	2183	2400	2695	2929	3172	2973	32603	increasing	0.00195312	*
2 - Fusion AND Implant use	F - Deformity	623	691	622	661	775	837	841	946	1037	1233	1332	1607	1637	1874	1933	2174	2196	2411	2873	26303	increasing	0.00195312	*
2 - Fusion AND Implant use	G - Spondylolysis-Spondylolisthesis	839	990	964	1184	1162	1529	1843	2068	2526	2559	2481	2437	2670	2892	3123	3172	3642	4062	4661	44804	increasing	0.00195312	*
2 - Fusion AND Implant use	H - Other degenerative conditions	1366	1466	1752	2225	2403	3050	3451	4200	4071	4077	4303	5117	5738	6458	7365	7986	8581	9470	9625	92704	increasing	0.00195312	*
2 - Fusion AND Implant use	I - Spinal cord or root compression	1844	2044	2256	2840	3314	4344	5705	7530	6748	6623	6534	7022	7386	7524	8204	8456	8751	9030	8789	114944	increasing	0.00195312	*
2 - Fusion AND Implant use	J - Post-operative or iatrogenic conditions	36	57	51	122	88	98	100	102	125	112	141	161	212	214	224	263	322	364	379	3171	increasing	0.00195312	*
2 - Fusion AND Implant use	K - Other conditions	216	231	317	322	335	300	328	431	436	478	623	681	834	801	512	418	435	411	354	8463	increasing	0.0898438
2 - Fusion AND Implant use	Total	7595	8305	9159	10936	11852	14450	17140	20517	20307	20650	21167	23287	24844	26283	28382	29974	31808	34101	34693	395450	increasing	0.00195312	*
Procedure class	Diagnostic category	2001	2002	2003	2004	2005	2006	2007	2008	2009	2010	2011	2012	2013	2014	2015	2016	2017	2018	2019	Total	Trend	p-value	significance (p<0.05)
All	A - Tumor	3577	3926	3859	4142	4177	4386	4265	4230	4643	4840	5090	4870	4816	4778	4906	4907	4726	4905	5056	86099	increasing	0.00195312	*
All	B - Infection	725	833	911	1102	1053	1177	1277	1232	1339	1503	1545	1439	1377	1320	1382	1463	1719	1670	1879	24946	increasing	0.00195312	*
All	C - Fracture-Trauma	3658	3837	4339	5329	5697	6348	6559	7348	9686	10870	11615	11944	12263	12059	12985	13339	13434	13987	14092	179389	increasing	0.00195312	*
All	D - Inflammatory or metabolic disease	267	303	303	400	516	522	751	600	678	786	877	886	1197	1240	1462	1443	1375	1315	1326	16247	increasing	0.00195312	*
All	E - Congenital spine conditions	902	930	1064	1187	1239	1456	1696	1699	1595	1763	1749	2211	2240	2416	2628	2878	3122	3354	3148	37277	increasing	0.00195312	*
All	F - Deformity	771	953	936	970	1155	1172	1129	1418	1596	1763	2039	2159	1784	2011	2070	2323	2375	2611	3033	32268	increasing	0.00195312	*
All	G - Spondylolysis-Spondylolisthesis	1022	1194	1175	1435	1437	1789	2051	2242	2745	2743	2727	2701	2921	3099	3258	3338	3760	4180	4782	48599	increasing	0.00195312	*
All	H - Other degenerative conditions	7885	8444	8534	9553	9922	10846	11827	12912	12921	13181	12852	13595	13670	13563	14536	14733	14739	15308	15580	234601	increasing	0.00195312	*
All	I - Spinal cord or root compression	38368	39724	41849	44557	45517	44639	45849	46343	45796	46175	45497	45421	44790	44676	45390	44723	45144	44885	45420	844763	increasing	0.5
All	J - Post-operative or iatrogenic conditions	805	992	1151	1800	2068	2379	2285	2295	1930	1890	1880	1879	1810	1888	1801	1738	1745	1759	1805	33900	decreasing	0.5
All	K - Other conditions	389	374	507	524	549	841	904	1270	1436	1385	1627	1684	1830	1828	1523	1501	1631	1562	1515	22880	increasing	0.00195312	*
All	All	58369	61510	64628	70999	73330	75555	78593	81589	84365	86899	87498	88789	88698	88878	91941	92386	93770	95536	97636	1560969	increasing	0.00195312	*
Procedure class	Decription	2001	2002	2003	2004	2005	2006	2007	2008	2009	2010	2011	2012	2013	2014	2015	2016	2017	2018	2019	Total	Trend	p-value	significance (p<0.05)
0 - NON-fusion, NO Implant use	All	49617	51970	54016	58112	59397	58607	59088	58589	56434	56470	55926	55207	53580	52714	53335	52117	52062	50969	52116	1040326	decreasing	0.0898438
1 - NON-fusion AND Implant use	All	1157	1235	1453	1951	2081	2498	2365	2483	7624	9779	10405	10295	10274	9881	10224	10295	9900	10466	10827	125193	increasing	0.00195312	*
2 - Fusion AND Implant use	All	7595	8305	9159	10936	11852	14450	17140	20517	20307	20650	21167	23287	24844	26283	28382	29974	31808	34101	34693	395450	increasing	0.00195312	*
All	All	58369	61510	64628	70999	73330	75555	78593	81589	84365	86899	87498	88789	88698	88878	91941	92386	93770	95536	97636	1560969	increasing	0.00195312	*

## Sheet: Table S4
Supplementary Material Table S4 Incidence rate estimates with confidence intervals of the case load in the period 2001-2019 by procedures classes and diagnostic categories and by year (per 100,000 residents)
Country resident population by year	Total	57844017	56993742	57321070	57888245	58462375	58751711	59131287	59619290	60045068	60340328	60626442	59394207	59685227	60782668	60795612	60665551	60589445	59937769	59816673
Procedure class	Diagnostic category	2001	2002	2003	2004	2005	2006	2007	2008	2009	2010	2011	2012	2013	2014	2015	2016	2017	2018	2019	IRR (CI)	Trend	p-value	significance (p<0.05)
0 - NON-fusion, NO Implant use	A - Tumor	5.5 (5.3, 5.7)	6.1 (5.9, 6.3)	5.9 (5.7, 6.1)	6.3 (6.1, 6.5)	6.2 (6, 6.4)	6.3 (6.1, 6.6)	6.2 (6, 6.4)	6 (5.8, 6.2)	6.2 (6, 6.4)	6.4 (6.2, 6.6)	6.6 (6.4, 6.8)	6.4 (6.2, 6.6)	6.2 (6, 6.4)	6.1 (5.9, 6.3)	6.1 (5.9, 6.3)	6.1 (5.9, 6.3)	6 (5.8, 6.2)	6.3 (6.1, 6.5)	6.5 (6.3, 6.7)	1.2 (1.1, 1.2)	increasing	0.5
0 - NON-fusion, NO Implant use	B - Infection	1.2 (1.1, 1.3)	1.4 (1.3, 1.5)	1.5 (1.4, 1.6)	1.8 (1.7, 1.9)	1.7 (1.6, 1.8)	1.9 (1.8, 2)	2 (1.9, 2.2)	1.9 (1.8, 2)	2.1 (2, 2.2)	2.3 (2.2, 2.5)	2.4 (2.3, 2.5)	2.3 (2.1, 2.4)	2.1 (2, 2.2)	2 (1.9, 2.1)	2.1 (2, 2.3)	2.2 (2.1, 2.3)	2.6 (2.5, 2.8)	2.5 (2.4, 2.7)	2.9 (2.7, 3)	2.5 (2.3, 2.7)	increasing	0.002	*
0 - NON-fusion, NO Implant use	C - Fracture-Trauma	2.1 (2, 2.2)	2.2 (2.1, 2.3)	2.5 (2.3, 2.6)	3.1 (2.9, 3.2)	3.4 (3.3, 3.6)	3.5 (3.4, 3.7)	3.6 (3.4, 3.7)	4.1 (3.9, 4.2)	2.8 (2.7, 3)	2.2 (2.1, 2.3)	2.2 (2.1, 2.3)	2.1 (2, 2.2)	2.1 (2, 2.2)	1.9 (1.8, 2)	1.8 (1.7, 1.9)	1.7 (1.6, 1.8)	1.8 (1.7, 1.9)	1.7 (1.6, 1.8)	1.6 (1.5, 1.7)	0.8 (0.7, 0.8)	decreasing	0.0195	*
0 - NON-fusion, NO Implant use	D - Inflammatory or metabolic disease	0.4 (0.3, 0.4)	0.5 (0.4, 0.5)	0.5 (0.4, 0.5)	0.6 (0.6, 0.7)	0.8 (0.7, 0.9)	0.8 (0.8, 0.9)	1.2 (1.1, 1.3)	0.9 (0.9, 1)	1.1 (1, 1.2)	1.2 (1.1, 1.3)	1.4 (1.3, 1.5)	1.3 (1.3, 1.4)	1.8 (1.7, 1.9)	1.8 (1.7, 2)	2.2 (2.1, 2.3)	2.2 (2, 2.3)	2 (1.9, 2.2)	1.9 (1.8, 2)	2 (1.9, 2.1)	5.1 (4.4, 5.8)	increasing	0.002	*
0 - NON-fusion, NO Implant use	E - Congenital spine conditions	0.4 (0.4, 0.5)	0.5 (0.4, 0.5)	0.5 (0.5, 0.6)	0.5 (0.4, 0.6)	0.4 (0.4, 0.5)	0.4 (0.4, 0.5)	0.4 (0.4, 0.5)	0.4 (0.3, 0.4)	0.4 (0.3, 0.4)	0.3 (0.3, 0.4)	0.4 (0.3, 0.4)	0.3 (0.2, 0.3)	0.3 (0.3, 0.4)	0.3 (0.3, 0.3)	0.3 (0.2, 0.3)	0.2 (0.2, 0.3)	0.3 (0.2, 0.3)	0.3 (0.2, 0.3)	0.2 (0.2, 0.3)	0.5 (0.4, 0.7)	decreasing	0.002	*
0 - NON-fusion, NO Implant use	F - Deformity	0.2 (0.2, 0.3)	0.4 (0.4, 0.5)	0.5 (0.5, 0.6)	0.5 (0.5, 0.6)	0.6 (0.6, 0.7)	0.5 (0.5, 0.6)	0.5 (0.4, 0.5)	0.8 (0.7, 0.8)	0.9 (0.8, 0.9)	0.8 (0.7, 0.9)	1.1 (1, 1.2)	0.9 (0.8, 1)	0.2 (0.2, 0.2)	0.2 (0.2, 0.2)	0.2 (0.1, 0.2)	0.2 (0.2, 0.2)	0.2 (0.2, 0.3)	0.2 (0.2, 0.3)	0.2 (0.2, 0.2)	0.8 (0.6, 1)	decreasing	0.0898
0 - NON-fusion, NO Implant use	G - Spondylolysis-Spondylolisthesis	0.3 (0.2, 0.3)	0.3 (0.3, 0.3)	0.2 (0.2, 0.3)	0.3 (0.3, 0.4)	0.3 (0.3, 0.4)	0.3 (0.3, 0.4)	0.2 (0.2, 0.3)	0.2 (0.2, 0.2)	0.2 (0.2, 0.3)	0.2 (0.1, 0.2)	0.2 (0.1, 0.2)	0.2 (0.1, 0.2)	0.2 (0.1, 0.2)	0.2 (0.1, 0.2)	0.1 (0.1, 0.2)	0.2 (0.2, 0.2)	0.1 (0.1, 0.2)	0.1 (0.1, 0.2)	0.1 (0.1, 0.2)	0.5 (0.4, 0.6)	decreasing	0.002	*
0 - NON-fusion, NO Implant use	H - Other degenerative conditions	11.2 (10.9, 11.4)	12.1 (11.9, 12.4)	11.7 (11.4, 12)	12.4 (12.1, 12.7)	12.6 (12.3, 12.9)	13 (12.8, 13.3)	14 (13.7, 14.3)	14.5 (14.2, 14.8)	13.9 (13.6, 14.2)	13.9 (13.6, 14.2)	13 (12.8, 13.3)	13.4 (13.1, 13.7)	12.5 (12.2, 12.8)	11 (10.8, 11.3)	11.3 (11.1, 11.6)	10.7 (10.5, 11)	9.8 (9.6, 10.1)	9.3 (9.1, 9.6)	9.5 (9.3, 9.8)	0.9 (0.8, 0.9)	decreasing	0.2539
0 - NON-fusion, NO Implant use	I - Spinal cord or root compression	62.9 (62.3, 63.6)	65.9 (65.2, 66.6)	68.8 (68.2, 69.5)	71.8 (71.1, 72.5)	72 (71.3, 72.7)	68.3 (67.6, 69)	67.4 (66.8, 68.1)	64.7 (64.1, 65.4)	62 (61.4, 62.6)	62.2 (61.6, 62.8)	60.8 (60.2, 61.4)	61.8 (61.2, 62.5)	60.2 (59.6, 60.9)	59 (58.3, 59.6)	59.5 (58.9, 60.2)	58.3 (57.7, 58.9)	58.9 (58.2, 59.5)	58.7 (58.1, 59.3)	60 (59.4, 60.6)	1 (0.9, 1)	decreasing	0.002	*
0 - NON-fusion, NO Implant use	J - Post-operative or iatrogenic conditions	1.3 (1.2, 1.4)	1.5 (1.4, 1.6)	1.8 (1.7, 1.9)	2.7 (2.6, 2.9)	3.2 (3.1, 3.4)	3.6 (3.5, 3.8)	3.5 (3.3, 3.6)	3.4 (3.3, 3.6)	2.8 (2.7, 2.9)	2.7 (2.6, 2.9)	2.6 (2.5, 2.8)	2.7 (2.6, 2.8)	2.5 (2.4, 2.6)	2.6 (2.5, 2.7)	2.4 (2.3, 2.5)	2.3 (2.2, 2.4)	2.2 (2.1, 2.3)	2.1 (2, 2.3)	2.2 (2.1, 2.4)	1.8 (1.6, 1.9)	decreasing	0.2539
0 - NON-fusion, NO Implant use	K - Other conditions	0.3 (0.2, 0.3)	0.2 (0.2, 0.3)	0.3 (0.3, 0.4)	0.3 (0.3, 0.4)	0.3 (0.3, 0.4)	0.9 (0.8, 1)	0.9 (0.9, 1)	1.3 (1.3, 1.4)	1.6 (1.5, 1.7)	1.4 (1.3, 1.5)	1.5 (1.4, 1.6)	1.6 (1.5, 1.7)	1.5 (1.4, 1.6)	1.6 (1.5, 1.7)	1.6 (1.5, 1.7)	1.8 (1.7, 1.9)	1.9 (1.8, 2)	1.9 (1.8, 2)	1.9 (1.8, 2)	6.7 (5.6, 7.8)	increasing	0.002	*
0 - NON-fusion, NO Implant use	Total	85.8 (85, 86.5)	91.2 (90.4, 92)	94.2 (93.4, 95)	100.4 (99.6, 101.2)	101.6 (100.8, 102.4)	99.8 (98.9, 100.6)	99.9 (99.1, 100.7)	98.3 (97.5, 99.1)	94 (93.2, 94.8)	93.6 (92.8, 94.4)	92.2 (91.5, 93)	93 (92.2, 93.7)	89.8 (89, 90.5)	86.7 (86, 87.5)	87.7 (87, 88.5)	85.9 (85.2, 86.6)	85.9 (85.2, 86.7)	85 (84.3, 85.8)	87.1 (86.4, 87.9)	1 (1, 1)	decreasing	0.0898
Procedure class	Diagnostic category	2001	2002	2003	2004	2005	2006	2007	2008	2009	2010	2011	2012	2013	2014	2015	2016	2017	2018	2019	IRR (CI)	Trend	p-value	significance (p<0.05)
1 - NON-fusion AND Implant use	A - Tumor	0.1 (0.1, 0.2)	0.2 (0.2, 0.2)	0.2 (0.2, 0.3)	0.3 (0.2, 0.3)	0.3 (0.2, 0.3)	0.4 (0.3, 0.4)	0.3 (0.2, 0.3)	0.3 (0.2, 0.3)	0.6 (0.6, 0.7)	0.7 (0.6, 0.7)	0.8 (0.8, 0.9)	0.9 (0.8, 1)	0.8 (0.8, 0.9)	0.8 (0.7, 0.9)	0.9 (0.8, 1)	0.9 (0.8, 1)	0.8 (0.7, 0.9)	0.8 (0.7, 0.8)	0.8 (0.7, 0.9)	5.8 (4.6, 7.3)	increasing	0.002	*
1 - NON-fusion AND Implant use	B - Infection	0 (0, 0.1)	0 (0, 0.1)	0 (0, 0.1)	0 (0, 0.1)	0 (0, 0)	0 (0, 0.1)	0 (0, 0.1)	0.1 (0, 0.1)	0 (0, 0)	0 (0, 0.1)	0 (0, 0)	0 (0, 0.1)	0 (0, 0.1)	0 (0, 0)	0 (0, 0)	0 (0, 0.1)	0 (0, 0.1)	0.1 (0, 0.1)	0.1 (0, 0.1)	1.5 (0.9, 2.4)	increasing	0.2539
1 - NON-fusion AND Implant use	C - Fracture-Trauma	1.3 (1.2, 1.4)	1.4 (1.3, 1.5)	1.6 (1.5, 1.7)	2.2 (2, 2.3)	2.3 (2.2, 2.5)	2.9 (2.7, 3)	2.6 (2.5, 2.7)	2.9 (2.8, 3.1)	7.6 (7.4, 7.8)	10.3 (10, 10.5)	11 (10.7, 11.3)	12 (11.7, 12.3)	12.4 (12.1, 12.7)	12.1 (11.8, 12.3)	13.3 (13, 13.6)	13.7 (13.4, 14)	13.6 (13.3, 13.9)	14.6 (14.3, 14.9)	15 (14.7, 15.4)	11.5 (10.7, 12.4)	increasing	0.002	*
1 - NON-fusion AND Implant use	D - Inflammatory or metabolic disease	0 (0, 0)	0 (0, 0)	0 (0, 0)	0 (0, 0)	0 (0, 0)	0 (0, 0)	0 (0, 0)	0 (0, 0)	0 (0, 0)	0 (0, 0)	0 (0, 0)	0 (0, 0)	0 (0, 0)	0 (0, 0)	0 (0, 0)	0 (0, 0)	0 (0, 0)	0 (0, 0)	0 (0, 0.1)	2.3 (1.1, 4.9)	increasing	0.0195	*
1 - NON-fusion AND Implant use	E - Congenital spine conditions	0 (0, 0.1)	0 (0, 0)	0 (0, 0.1)	0.1 (0, 0.1)	0 (0, 0.1)	0.1 (0, 0.1)	0.1 (0, 0.1)	0 (0, 0)	0.1 (0, 0.1)	0.1 (0, 0.1)	0.1 (0, 0.1)	0.1 (0, 0.1)	0.1 (0, 0.1)	0.1 (0.1, 0.1)	0.1 (0.1, 0.1)	0.1 (0, 0.1)	0 (0, 0.1)	0 (0, 0.1)	0.1 (0, 0.1)	1.5 (0.9, 2.5)	increasing	0.0195	*
1 - NON-fusion AND Implant use	F - Deformity	0 (0, 0)	0 (0, 0)	0 (0, 0)	0 (0, 0)	0 (0, 0)	0 (0, 0)	0 (0, 0)	0 (0, 0)	0.1 (0, 0.1)	0.1 (0.1, 0.1)	0.1 (0, 0.1)	0.1 (0, 0.1)	0 (0, 0.1)	0 (0, 0.1)	0 (0, 0.1)	0.1 (0, 0.1)	0.1 (0.1, 0.1)	0.1 (0.1, 0.1)	0.1 (0.1, 0.1)	4.4 (2.2, 8.6)	increasing	0.002	*
1 - NON-fusion AND Implant use	G - Spondylolysis-Spondylolisthesis	0.1 (0, 0.1)	0.1 (0, 0.1)	0.1 (0.1, 0.2)	0.1 (0.1, 0.2)	0.1 (0.1, 0.2)	0.1 (0.1, 0.1)	0.1 (0.1, 0.1)	0.1 (0.1, 0.1)	0.1 (0.1, 0.2)	0.1 (0.1, 0.2)	0.2 (0.2, 0.3)	0.3 (0.2, 0.3)	0.3 (0.2, 0.3)	0.2 (0.2, 0.2)	0.1 (0.1, 0.1)	0.1 (0, 0.1)	0.1 (0, 0.1)	0.1 (0, 0.1)	0.1 (0.1, 0.1)	1.2 (0.8, 1.9)	decreasing	0.5
1 - NON-fusion AND Implant use	H - Other degenerative conditions	0.1 (0.1, 0.1)	0.1 (0.1, 0.1)	0.1 (0.1, 0.2)	0.3 (0.2, 0.3)	0.3 (0.2, 0.3)	0.2 (0.2, 0.3)	0.2 (0.1, 0.2)	0.1 (0.1, 0.1)	0.8 (0.7, 0.9)	1.2 (1.1, 1.3)	1.1 (1, 1.1)	0.8 (0.8, 0.9)	0.8 (0.7, 0.9)	0.6 (0.6, 0.7)	0.5 (0.4, 0.5)	0.4 (0.4, 0.5)	0.3 (0.3, 0.4)	0.4 (0.4, 0.5)	0.5 (0.4, 0.5)	4.8 (3.6, 6.4)	increasing	0.0195	*
1 - NON-fusion AND Implant use	I - Spinal cord or root compression	0.2 (0.2, 0.2)	0.2 (0.2, 0.3)	0.2 (0.2, 0.3)	0.2 (0.2, 0.3)	0.2 (0.2, 0.3)	0.3 (0.2, 0.3)	0.5 (0.4, 0.5)	0.4 (0.3, 0.4)	3 (2.9, 3.2)	3.4 (3.2, 3.5)	3.5 (3.3, 3.6)	2.8 (2.7, 3)	2.4 (2.3, 2.6)	2.2 (2.1, 2.3)	1.6 (1.5, 1.7)	1.5 (1.4, 1.6)	1.2 (1.1, 1.3)	1.2 (1.1, 1.2)	1.2 (1.2, 1.3)	6.3 (5.1, 7.6)	increasing	0.0195	*
1 - NON-fusion AND Implant use	J - Post-operative or iatrogenic conditions	0.1 (0, 0.1)	0.1 (0.1, 0.2)	0.1 (0.1, 0.1)	0.2 (0.1, 0.2)	0.2 (0.1, 0.2)	0.3 (0.2, 0.3)	0.2 (0.2, 0.3)	0.2 (0.2, 0.3)	0.2 (0.2, 0.2)	0.2 (0.2, 0.3)	0.2 (0.2, 0.3)	0.2 (0.2, 0.2)	0.2 (0.1, 0.2)	0.2 (0.1, 0.2)	0.2 (0.2, 0.2)	0.1 (0.1, 0.2)	0.2 (0.1, 0.2)	0.2 (0.2, 0.2)	0.2 (0.1, 0.2)	2.8 (1.9, 4.2)	increasing	0.5
1 - NON-fusion AND Implant use	K - Other conditions	0 (0, 0)	0 (0, 0)	0 (0, 0)	0 (0, 0)	0 (0, 0)	0 (0, 0)	0 (0, 0.1)	0.1 (0, 0.1)	0.1 (0.1, 0.1)	0.1 (0.1, 0.1)	0.2 (0.1, 0.2)	0.1 (0.1, 0.1)	0.1 (0.1, 0.2)	0.1 (0, 0.1)	0 (0, 0.1)	0 (0, 0)	0 (0, 0.1)	0 (0, 0.1)	0.1 (0, 0.1)	3.9 (1.9, 7.7)	increasing	0.2539
1 - NON-fusion AND Implant use	Total	2 (1.9, 2.1)	2.2 (2, 2.3)	2.5 (2.4, 2.7)	3.4 (3.2, 3.5)	3.6 (3.4, 3.7)	4.3 (4.1, 4.4)	4 (3.8, 4.2)	4.2 (4, 4.3)	12.7 (12.4, 13)	16.2 (15.9, 16.5)	17.2 (16.8, 17.5)	17.3 (17, 17.7)	17.2 (16.9, 17.5)	16.3 (15.9, 16.6)	16.8 (16.5, 17.1)	17 (16.6, 17.3)	16.3 (16, 16.7)	17.5 (17.1, 17.8)	18.1 (17.8, 18.4)	9 (8.5, 9.6)	increasing	0.002	*
Procedure class	Diagnostic category	2001	2002	2003	2004	2005	2006	2007	2008	2009	2010	2011	2012	2013	2014	2015	2016	2017	2018	2019	IRR (CI)	Trend	p-value	significance (p<0.05)
2 - Fusion AND Implant use	A - Tumor	0.5 (0.5, 0.6)	0.6 (0.5, 0.6)	0.6 (0.5, 0.7)	0.6 (0.6, 0.7)	0.7 (0.6, 0.7)	0.8 (0.7, 0.8)	0.8 (0.7, 0.9)	0.9 (0.8, 0.9)	0.9 (0.8, 1)	1 (0.9, 1.1)	0.9 (0.8, 1)	0.9 (0.9, 1)	1 (0.9, 1.1)	1 (0.9, 1)	1 (1, 1.1)	1 (1, 1.1)	1 (0.9, 1.1)	1.1 (1, 1.2)	1.1 (1, 1.2)	2.2 (1.9, 2.5)	increasing	0.002	*
2 - Fusion AND Implant use	B - Infection	0 (0, 0.1)	0.1 (0, 0.1)	0.1 (0.1, 0.1)	0.1 (0, 0.1)	0.1 (0.1, 0.1)	0.1 (0.1, 0.1)	0.1 (0.1, 0.1)	0.1 (0.1, 0.1)	0.1 (0.1, 0.1)	0.1 (0.1, 0.1)	0.1 (0.1, 0.1)	0.1 (0.1, 0.1)	0.1 (0.1, 0.2)	0.1 (0.1, 0.2)	0.1 (0.1, 0.1)	0.1 (0.1, 0.2)	0.2 (0.1, 0.2)	0.2 (0.2, 0.2)	0.2 (0.2, 0.2)	4.4 (2.9, 6.7)	increasing	0.002	*
2 - Fusion AND Implant use	C - Fracture-Trauma	2.9 (2.8, 3.1)	3.2 (3, 3.3)	3.5 (3.4, 3.7)	4 (3.8, 4.1)	4 (3.9, 4.2)	4.4 (4.2, 4.6)	4.9 (4.7, 5.1)	5.3 (5.2, 5.5)	5.7 (5.5, 5.9)	5.6 (5.4, 5.7)	6 (5.8, 6.2)	6 (5.8, 6.2)	6 (5.8, 6.2)	5.9 (5.7, 6.1)	6.3 (6.1, 6.5)	6.5 (6.3, 6.7)	6.8 (6.6, 7.1)	7.1 (6.9, 7.3)	6.9 (6.7, 7.1)	2.4 (2.2, 2.5)	increasing	0.002	*
2 - Fusion AND Implant use	D - Inflammatory or metabolic disease	0.1 (0, 0.1)	0 (0, 0.1)	0 (0, 0.1)	0 (0, 0.1)	0.1 (0, 0.1)	0 (0, 0.1)	0.1 (0.1, 0.1)	0.1 (0, 0.1)	0 (0, 0.1)	0.1 (0.1, 0.1)	0.1 (0, 0.1)	0.1 (0.1, 0.2)	0.2 (0.1, 0.2)	0.2 (0.1, 0.2)	0.2 (0.2, 0.2)	0.2 (0.2, 0.2)	0.2 (0.2, 0.2)	0.2 (0.2, 0.3)	0.2 (0.2, 0.2)	3.7 (2.5, 5.6)	increasing	0.002	*
2 - Fusion AND Implant use	E - Congenital spine conditions	1.1 (1, 1.2)	1.1 (1, 1.2)	1.3 (1.2, 1.4)	1.5 (1.4, 1.6)	1.6 (1.5, 1.7)	2 (1.9, 2.1)	2.4 (2.3, 2.5)	2.4 (2.3, 2.6)	2.2 (2.1, 2.3)	2.5 (2.4, 2.6)	2.5 (2.3, 2.6)	3.4 (3.2, 3.5)	3.4 (3.2, 3.5)	3.6 (3.4, 3.7)	3.9 (3.8, 4.1)	4.4 (4.3, 4.6)	4.8 (4.7, 5)	5.3 (5.1, 5.5)	5 (4.8, 5.2)	4.6 (4.2, 5)	increasing	0.002	*
2 - Fusion AND Implant use	F - Deformity	1.1 (1, 1.2)	1.2 (1.1, 1.3)	1.1 (1, 1.2)	1.1 (1.1, 1.2)	1.3 (1.2, 1.4)	1.4 (1.3, 1.5)	1.4 (1.3, 1.5)	1.6 (1.5, 1.7)	1.7 (1.6, 1.8)	2 (1.9, 2.2)	2.2 (2.1, 2.3)	2.7 (2.6, 2.8)	2.7 (2.6, 2.9)	3.1 (2.9, 3.2)	3.2 (3, 3.3)	3.6 (3.4, 3.7)	3.6 (3.5, 3.8)	4 (3.9, 4.2)	4.8 (4.6, 5)	4.5 (4.1, 4.9)	increasing	0.002	*
2 - Fusion AND Implant use	G - Spondylolysis-Spondylolisthesis	1.5 (1.4, 1.6)	1.7 (1.6, 1.8)	1.7 (1.6, 1.8)	2 (1.9, 2.2)	2 (1.9, 2.1)	2.6 (2.5, 2.7)	3.1 (3, 3.3)	3.5 (3.3, 3.6)	4.2 (4, 4.4)	4.2 (4.1, 4.4)	4.1 (3.9, 4.3)	4.1 (3.9, 4.3)	4.5 (4.3, 4.6)	4.8 (4.6, 4.9)	5.1 (5, 5.3)	5.2 (5, 5.4)	6 (5.8, 6.2)	6.8 (6.6, 7)	7.8 (7.6, 8)	5.4 (5, 5.8)	increasing	0.002	*
2 - Fusion AND Implant use	H - Other degenerative conditions	2.4 (2.2, 2.5)	2.6 (2.4, 2.7)	3.1 (2.9, 3.2)	3.8 (3.7, 4)	4.1 (3.9, 4.3)	5.2 (5, 5.4)	5.8 (5.6, 6)	7 (6.8, 7.3)	6.8 (6.6, 7)	6.8 (6.6, 7)	7.1 (6.9, 7.3)	8.6 (8.4, 8.9)	9.6 (9.4, 9.9)	10.6 (10.4, 10.9)	12.1 (11.8, 12.4)	13.2 (12.9, 13.5)	14.2 (13.9, 14.5)	15.8 (15.5, 16.1)	16.1 (15.8, 16.4)	6.8 (6.4, 7.2)	increasing	0.002	*
2 - Fusion AND Implant use	I - Spinal cord or root compression	3.2 (3, 3.3)	3.6 (3.4, 3.7)	3.9 (3.8, 4.1)	4.9 (4.7, 5.1)	5.7 (5.5, 5.9)	7.4 (7.2, 7.6)	9.6 (9.4, 9.9)	12.6 (12.3, 12.9)	11.2 (11, 11.5)	11 (10.7, 11.2)	10.8 (10.5, 11)	11.8 (11.5, 12.1)	12.4 (12.1, 12.7)	12.4 (12.1, 12.7)	13.5 (13.2, 13.8)	13.9 (13.6, 14.2)	14.4 (14.1, 14.7)	15.1 (14.8, 15.4)	14.7 (14.4, 15)	4.6 (4.4, 4.8)	increasing	0.002	*
2 - Fusion AND Implant use	J - Post-operative or iatrogenic conditions	0.1 (0, 0.1)	0.1 (0.1, 0.1)	0.1 (0.1, 0.1)	0.2 (0.2, 0.3)	0.2 (0.1, 0.2)	0.2 (0.1, 0.2)	0.2 (0.1, 0.2)	0.2 (0.1, 0.2)	0.2 (0.2, 0.2)	0.2 (0.2, 0.2)	0.2 (0.2, 0.3)	0.3 (0.2, 0.3)	0.4 (0.3, 0.4)	0.4 (0.3, 0.4)	0.4 (0.3, 0.4)	0.4 (0.4, 0.5)	0.5 (0.5, 0.6)	0.6 (0.5, 0.7)	0.6 (0.6, 0.7)	10.2 (7.2, 14.3)	increasing	0.002	*
2 - Fusion AND Implant use	K - Other conditions	0.4 (0.3, 0.4)	0.4 (0.4, 0.5)	0.6 (0.5, 0.6)	0.6 (0.5, 0.6)	0.6 (0.5, 0.6)	0.5 (0.5, 0.6)	0.6 (0.5, 0.6)	0.7 (0.7, 0.8)	0.7 (0.7, 0.8)	0.8 (0.7, 0.9)	1 (0.9, 1.1)	1.1 (1.1, 1.2)	1.4 (1.3, 1.5)	1.3 (1.2, 1.4)	0.8 (0.8, 0.9)	0.7 (0.6, 0.8)	0.7 (0.7, 0.8)	0.7 (0.6, 0.8)	0.6 (0.5, 0.7)	1.6 (1.3, 1.9)	increasing	0.0898
2 - Fusion AND Implant use	Total	13.1 (12.8, 13.4)	14.6 (14.3, 14.9)	16 (15.7, 16.3)	18.9 (18.5, 19.2)	20.3 (19.9, 20.6)	24.6 (24.2, 25)	29 (28.6, 29.4)	34.4 (33.9, 34.9)	33.8 (33.4, 34.3)	34.2 (33.8, 34.7)	34.9 (34.4, 35.4)	39.2 (38.7, 39.7)	41.6 (41.1, 42.1)	43.2 (42.7, 43.8)	46.7 (46.1, 47.2)	49.4 (48.9, 50)	52.5 (51.9, 53.1)	56.9 (56.3, 57.5)	58 (57.4, 58.6)	4.4 (4.3, 4.5)	increasing	0.002	*
Procedure class	Diagnostic category	2001	2002	2003	2004	2005	2006	2007	2008	2009	2010	2011	2012	2013	2014	2015	2016	2017	2018	2019	IRR (CI)	Trend	p-value	significance (p<0.05)
All	A - Tumor	6.2 (6, 6.4)	6.9 (6.7, 7.1)	6.7 (6.5, 6.9)	7.2 (6.9, 7.4)	7.1 (6.9, 7.4)	7.5 (7.2, 7.7)	7.2 (7, 7.4)	7.1 (6.9, 7.3)	7.7 (7.5, 8)	8 (7.8, 8.2)	8.4 (8.2, 8.6)	8.2 (8, 8.4)	8.1 (7.8, 8.3)	7.9 (7.6, 8.1)	8.1 (7.8, 8.3)	8.1 (7.9, 8.3)	7.8 (7.6, 8)	8.2 (8, 8.4)	8.5 (8.2, 8.7)	1.4 (1.3, 1.4)	increasing	0.002	*
All	B - Infection	1.3 (1.2, 1.3)	1.5 (1.4, 1.6)	1.6 (1.5, 1.7)	1.9 (1.8, 2)	1.8 (1.7, 1.9)	2 (1.9, 2.1)	2.2 (2, 2.3)	2.1 (2, 2.2)	2.2 (2.1, 2.4)	2.5 (2.4, 2.6)	2.5 (2.4, 2.7)	2.4 (2.3, 2.6)	2.3 (2.2, 2.4)	2.2 (2.1, 2.3)	2.3 (2.2, 2.4)	2.4 (2.3, 2.5)	2.8 (2.7, 3)	2.8 (2.7, 2.9)	3.1 (3, 3.3)	2.5 (2.3, 2.7)	increasing	0.002	*
All	C - Fracture-Trauma	6.3 (6.1, 6.5)	6.7 (6.5, 6.9)	7.6 (7.3, 7.8)	9.2 (9, 9.5)	9.7 (9.5, 10)	10.8 (10.5, 11.1)	11.1 (10.8, 11.4)	12.3 (12, 12.6)	16.1 (15.8, 16.5)	18 (17.7, 18.4)	19.2 (18.8, 19.5)	20.1 (19.8, 20.5)	20.5 (20.2, 20.9)	19.8 (19.5, 20.2)	21.4 (21, 21.7)	22 (21.6, 22.4)	22.2 (21.8, 22.5)	23.3 (23, 23.7)	23.6 (23.2, 24)	3.7 (3.6, 3.9)	increasing	0.002	*
All	D - Inflammatory or metabolic disease	0.5 (0.4, 0.5)	0.5 (0.5, 0.6)	0.5 (0.5, 0.6)	0.7 (0.6, 0.8)	0.9 (0.8, 1)	0.9 (0.8, 1)	1.3 (1.2, 1.4)	1 (0.9, 1.1)	1.1 (1, 1.2)	1.3 (1.2, 1.4)	1.4 (1.4, 1.5)	1.5 (1.4, 1.6)	2 (1.9, 2.1)	2 (1.9, 2.2)	2.4 (2.3, 2.5)	2.4 (2.3, 2.5)	2.3 (2.2, 2.4)	2.2 (2.1, 2.3)	2.2 (2.1, 2.3)	4.8 (4.2, 5.5)	increasing	0.002	*
All	E - Congenital spine conditions	1.6 (1.5, 1.7)	1.6 (1.5, 1.7)	1.9 (1.7, 2)	2.1 (1.9, 2.2)	2.1 (2, 2.2)	2.5 (2.4, 2.6)	2.9 (2.7, 3)	2.8 (2.7, 3)	2.7 (2.5, 2.8)	2.9 (2.8, 3.1)	2.9 (2.8, 3)	3.7 (3.6, 3.9)	3.8 (3.6, 3.9)	4 (3.8, 4.1)	4.3 (4.2, 4.5)	4.7 (4.6, 4.9)	5.2 (5, 5.3)	5.6 (5.4, 5.8)	5.3 (5.1, 5.4)	3.4 (3.1, 3.6)	increasing	0.002	*
All	F - Deformity	1.3 (1.2, 1.4)	1.7 (1.6, 1.8)	1.6 (1.5, 1.7)	1.7 (1.6, 1.8)	2 (1.9, 2.1)	2 (1.9, 2.1)	1.9 (1.8, 2)	2.4 (2.3, 2.5)	2.7 (2.5, 2.8)	2.9 (2.8, 3.1)	3.4 (3.2, 3.5)	3.6 (3.5, 3.8)	3 (2.9, 3.1)	3.3 (3.2, 3.5)	3.4 (3.3, 3.6)	3.8 (3.7, 4)	3.9 (3.8, 4.1)	4.4 (4.2, 4.5)	5.1 (4.9, 5.3)	3.8 (3.5, 4.1)	increasing	0.002	*
All	G - Spondylolysis-Spondylolisthesis	1.8 (1.7, 1.9)	2.1 (2, 2.2)	2 (1.9, 2.2)	2.5 (2.4, 2.6)	2.5 (2.3, 2.6)	3 (2.9, 3.2)	3.5 (3.3, 3.6)	3.8 (3.6, 3.9)	4.6 (4.4, 4.7)	4.5 (4.4, 4.7)	4.5 (4.3, 4.7)	4.5 (4.4, 4.7)	4.9 (4.7, 5.1)	5.1 (4.9, 5.3)	5.4 (5.2, 5.5)	5.5 (5.3, 5.7)	6.2 (6, 6.4)	7 (6.8, 7.2)	8 (7.8, 8.2)	4.5 (4.2, 4.8)	increasing	0.002	*
All	H - Other degenerative conditions	13.6 (13.3, 13.9)	14.8 (14.5, 15.1)	14.9 (14.6, 15.2)	16.5 (16.2, 16.8)	17 (16.6, 17.3)	18.5 (18.1, 18.8)	20 (19.6, 20.4)	21.7 (21.3, 22)	21.5 (21.2, 21.9)	21.8 (21.5, 22.2)	21.2 (20.8, 21.6)	22.9 (22.5, 23.3)	22.9 (22.5, 23.3)	22.3 (21.9, 22.7)	23.9 (23.5, 24.3)	24.3 (23.9, 24.7)	24.3 (23.9, 24.7)	25.5 (25.1, 25.9)	26 (25.6, 26.5)	1.9 (1.9, 2)	increasing	0.002	*
All	I - Spinal cord or root compression	66.3 (65.7, 67)	69.7 (69, 70.4)	73 (72.3, 73.7)	77 (76.3, 77.7)	77.9 (77.1, 78.6)	76 (75.3, 76.7)	77.5 (76.8, 78.2)	77.7 (77, 78.4)	76.3 (75.6, 77)	76.5 (75.8, 77.2)	75 (74.4, 75.7)	76.5 (75.8, 77.2)	75 (74.4, 75.7)	73.5 (72.8, 74.2)	74.7 (74, 75.3)	73.7 (73, 74.4)	74.5 (73.8, 75.2)	74.9 (74.2, 75.6)	75.9 (75.2, 76.6)	1.1 (1.1, 1.2)	decreasing	0.2539
All	J - Post-operative or iatrogenic conditions	1.4 (1.3, 1.5)	1.7 (1.6, 1.9)	2 (1.9, 2.1)	3.1 (3, 3.3)	3.5 (3.4, 3.7)	4 (3.9, 4.2)	3.9 (3.7, 4)	3.8 (3.7, 4)	3.2 (3.1, 3.4)	3.1 (3, 3.3)	3.1 (3, 3.2)	3.2 (3, 3.3)	3 (2.9, 3.2)	3.1 (3, 3.2)	3 (2.8, 3.1)	2.9 (2.7, 3)	2.9 (2.7, 3)	2.9 (2.8, 3.1)	3 (2.9, 3.2)	2.2 (2, 2.4)	decreasing	0.2539
All	K - Other conditions	0.7 (0.6, 0.7)	0.7 (0.6, 0.7)	0.9 (0.8, 1)	0.9 (0.8, 1)	0.9 (0.9, 1)	1.4 (1.3, 1.5)	1.5 (1.4, 1.6)	2.1 (2, 2.2)	2.4 (2.3, 2.5)	2.3 (2.2, 2.4)	2.7 (2.6, 2.8)	2.8 (2.7, 3)	3.1 (2.9, 3.2)	3 (2.9, 3.1)	2.5 (2.4, 2.6)	2.5 (2.4, 2.6)	2.7 (2.6, 2.8)	2.6 (2.5, 2.7)	2.5 (2.4, 2.7)	3.8 (3.4, 4.2)	increasing	0.002	*
All	All	100.9 (100.1, 101.7)	107.9 (107.1, 108.8)	112.7 (111.9, 113.6)	122.6 (121.7, 123.6)	125.4 (124.5, 126.3)	128.6 (127.7, 129.5)	132.9 (132, 133.8)	136.9 (135.9, 137.8)	140.5 (139.6, 141.5)	144 (143.1, 145)	144.3 (143.4, 145.3)	149.5 (148.5, 150.5)	148.6 (147.6, 149.6)	146.2 (145.3, 147.2)	151.2 (150.3, 152.2)	152.3 (151.3, 153.3)	154.8 (153.8, 155.8)	159.4 (158.4, 160.4)	163.2 (162.2, 164.3)	1.6 (1.6, 1.6)	increasing	0.002	*
Procedure class	Diagnostic category	2001	2002	2003	2004	2005	2006	2007	2008	2009	2010	2011	2012	2013	2014	2015	2016	2017	2018	2019	IRR (CI)	Trend	p-value	significance (p<0.05)
0 - NON-fusion, NO Implant use	All	85.8 (85, 86.5)	91.2 (90.4, 92)	94.2 (93.4, 95)	100.4 (99.6, 101.2)	101.6 (100.8, 102.4)	99.8 (98.9, 100.6)	99.9 (99.1, 100.7)	98.3 (97.5, 99.1)	94 (93.2, 94.8)	93.6 (92.8, 94.4)	92.2 (91.5, 93)	93 (92.2, 93.7)	89.8 (89, 90.5)	86.7 (86, 87.5)	87.7 (87, 88.5)	85.9 (85.2, 86.6)	85.9 (85.2, 86.7)	85 (84.3, 85.8)	87.1 (86.4, 87.9)	1 (1, 1)	decreasing	0.0898
1 - NON-fusion AND Implant use	All	2 (1.9, 2.1)	2.2 (2, 2.3)	2.5 (2.4, 2.7)	3.4 (3.2, 3.5)	3.6 (3.4, 3.7)	4.3 (4.1, 4.4)	4 (3.8, 4.2)	4.2 (4, 4.3)	12.7 (12.4, 13)	16.2 (15.9, 16.5)	17.2 (16.8, 17.5)	17.3 (17, 17.7)	17.2 (16.9, 17.5)	16.3 (15.9, 16.6)	16.8 (16.5, 17.1)	17 (16.6, 17.3)	16.3 (16, 16.7)	17.5 (17.1, 17.8)	18.1 (17.8, 18.4)	9 (8.5, 9.6)	increasing	0.002	*
2 - Fusion AND Implant use	All	13.1 (12.8, 13.4)	14.6 (14.3, 14.9)	16 (15.7, 16.3)	18.9 (18.5, 19.2)	20.3 (19.9, 20.6)	24.6 (24.2, 25)	29 (28.6, 29.4)	34.4 (33.9, 34.9)	33.8 (33.4, 34.3)	34.2 (33.8, 34.7)	34.9 (34.4, 35.4)	39.2 (38.7, 39.7)	41.6 (41.1, 42.1)	43.2 (42.7, 43.8)	46.7 (46.1, 47.2)	49.4 (48.9, 50)	52.5 (51.9, 53.1)	56.9 (56.3, 57.5)	58 (57.4, 58.6)	4.4 (4.3, 4.5)	increasing	0.002	*
All	All	100.9 (100.1, 101.7)	107.9 (107.1, 108.8)	112.7 (111.9, 113.6)	122.6 (121.7, 123.6)	125.4 (124.5, 126.3)	128.6 (127.7, 129.5)	132.9 (132, 133.8)	136.9 (135.9, 137.8)	140.5 (139.6, 141.5)	144 (143.1, 145)	144.3 (143.4, 145.3)	149.5 (148.5, 150.5)	148.6 (147.6, 149.6)	146.2 (145.3, 147.2)	151.2 (150.3, 152.2)	152.3 (151.3, 153.3)	154.8 (153.8, 155.8)	159.4 (158.4, 160.4)	163.2 (162.2, 164.3)	1.6 (1.6, 1.6)	increasing	0.002	*
